# Supplementary material for: Multiparametric Ultrasound Diagnostic Approach to Malignancy-Mimicking Adenomatoid Tumors of the Scrotum: Is Strain Elastography Enough?
Source: Medicina (Kaunas). 2023 Jul 6;59(7):1261. doi: 10.3390/medicina59071261 (PMC10384894; doi:10.3390/medicina59071261)
Supplement: Supplementary file 1 [file medicina-59-01261-s001.zip]

Archive with 3 entries (2 files):
- medicina-2477038-supplementary/
- medicina-2477038-supplementary/Video 1.mpg
- medicina-2477038-supplementary/Video 2.mpg
